# Supplementary material for: Muscle stem cell polarity requires QKI-mediated alternative splicing of Integrin Alpha-7 (Itga7)
Source: Life Sci Alliance. 2022 Feb 14;5(5):e202101192. doi: 10.26508/lsa.202101192 (PMC8860092; doi:10.26508/lsa.202101192)
Supplement: Supplementary file 3 [file LSA-2021-01192_TableS3.xlsx]

## Sheet: Sheet1
Supplemental Table S3. Primer sequences for RT-PCR and qPCR
Target	Forward (5'-3')	Reverse (5'-3')
Mark2 exon15	GAAGGTGCTTCGACTGGACA	CTTTCCACCAGCACAAACCG
Pard3 exon 18	CAGAGTATGTCAGAAAAACGCACA	TCTACTGGGAGAGCCTTGGAG
Dmd exon 78	TCTTCTGAGTCCTCCCCAGG	TCTGCCATGTGGAAAAGGCT
Numb exon 9	GTGACCAGCCTGGAAGAGAC	CGAGAGCATCAGCTCCTTGT
Itga7 exon 4	GGTGGGGAGTGGAAGTTCTG	-
Itga7 exon 5	-	CATCCAGGTGTGCCAGGTC
Itga7 exon 6	-	TTCAAGGTCAAGTCTCCGGC
Itga7 exon 23	CCTGGAAGTGATCGTCCGAG	CAGGGGACTCCTTCCACAAC
Capzb exon 9	ATCCGAAGCACGCTGAATGA	TCTCTTCAAGGCCTCCACCA
Tnnt3 exon 12	GGGGAGAAGCTGAAACGTCA	GACTTTGCCCTTGGCTGTGG
Tpm1 exon 9	ACGAAGGAGTCTTGGGAGGA	CGGGCTGAGTTTGCAGAGAG
Neb exons 147-155	TGAGATGTGCCGTTGGGTTT	CGAAGTGAAACGCGTCAAGG
Myl1	AGGAGCAACAGGAGGACTTC	CTCTGCATTGGTGGGATTGG
Myl4	AAAGAAAGCAACGGCACAGT	TTCTCTCCCAGGGTAGCAAG
Myh3	TGCTGATTACGACCAACCCT	ATGTCGATGGCACTATCCGT
Mylpf	AGGATCTTCGGGACACCTTT	AGGCTCCAGTGATCACATCC
Sspn	TGGGCTGGGATCATTGTCTG	CTGGACACATGTCCTCTCGT
Mybph	GCTCTGGACAACCAGAGAGT	GGGCTTCTCAATCACCAGGA
